# Supplementary material for: Innovative practice of sustainable digital signal processing education
Source: PLoS One. 2026 Jan 16;21(1):e0340806. doi: 10.1371/journal.pone.0340806 (PMC12810817; doi:10.1371/journal.pone.0340806)
Supplement: S1 File — (XLSX) [file pone.0340806.s001.xlsx]

## Sheet: Sheet1
No	Q1	Q2	Q3	Q4	Q5	Q6	Q7	Q8	Q9	Q10	Q11	Q12	Q13	Q14	Q15
1	3	3	4	4	5	5	5	3	5	5	5	3	3	5	5
2	5	5	4	4	5	4	5	5	5	4	5	5	5	5	3
3	5	4	4	4	5	4	5	5	5	4	5	5	5	3	5
4	4	5	4	3	5	5	5	5	3	5	4	5	4	3	5
5	5	3	4	4	5	4	5	4	4	4	5	3	4	5	5
6	3	5	4	3	5	5	5	3	5	5	5	5	4	5	5
7	5	4	3	4	5	5	5	5	4	4	5	5	3	5	4
8	5	3	4	4	5	5	4	4	4	5	5	4	5	5	4
9	5	5	4	4	5	4	5	3	5	5	5	4	5	3	4
10	4	5	4	3	5	4	5	4	4	5	5	4	5	5	5
11	4	4	3	4	5	4	5	5	4	4	5	4	3	4	5
12	3	3	4	4	5	5	5	4	4	4	5	4	5	4	5
13	4	5	4	4	5	4	5	4	4	5	4	3	4	4	5
14	5	4	4	4	5	4	5	3	5	5	5	3	3	4	5
15	5	4	3	3	5	3	5	4	4	5	5	3	5	4	3
16	4	5	4	4	5	4	5	4	5	4	5	5	4	4	4
17	3	3	4	4	5	5	5	5	3	4	5	5	3	5	4
18	4	5	3	3	5	5	5	4	4	4	5	5	5	5	4
19	3	3	4	4	5	5	5	3	5	4	5	5	3	5	5
20	5	4	4	4	5	5	5	4	4	5	5	4	5	4	5
21	5	5	3	5	5	4	4	5	4	4	4	4	4	4	5
22	5	4	4	5	5	4	5	4	4	4	5	3	3	4	5
23	5	4	4	3	5	4	5	3	5	4	5	3	5	4	5
24	4	5	3	4	5	4	5	4	4	5	5	5	4	4	5
25	3	3	4	4	5	4	5	5	3	4	5	5	4	4	5
26	5	4	4	5	5	3	5	4	4	4	5	5	4	3	4
27	5	4	4	3	5	4	5	5	5	4	5	4	4	5	3
28	5	5	3	4	5	4	5	4	4	4	5	5	4	5	5
29	3	4	4	5	5	5	5	4	4	5	5	4	3	5	5
30	4	3	4	4	5	4	5	3	5	4	5	5	5	5	5
31	5	5	5	3	5	5	4	4	4	5	5	4	3	4	5
32	5	4	4	4	5	4	5	4	5	4	5	4	5	4	4
33	4	5	3	4	5	5	5	4	4	4	5	3	4	4	5
34	3	3	4	3	5	5	4	5	3	4	5	4	4	4	5
35	4	4	5	4	5	4	5	4	4	5	4	5	3	4	4
36	4	5	4	4	5	3	5	4	4	5	5	4	5	3	4
37	4	5	3	5	5	4	5	3	3	5	5	4	4	5	3
38	4	5	4	3	5	4	5	4	4	5	5	5	3	5	5
39	4	4	5	5	5	5	5	4	5	5	5	4	5	5	5
40	4	3	5	3	5	5	5	5	3	4	5	4	5	5	5
41	4	4	4	5	5	5	5	4	4	4	5	3	4	5	5
42	4	5	3	4	5	5	5	5	4	4	5	4	4	4	5
43	4	4	4	5	5	4	4	4	5	5	5	5	4	4	5
44	3	3	5	5	5	4	5	3	4	4	5	5	3	4	5
45	4	5	4	3	5	4	5	4	4	4	5	4	5	4	4
46	4	4	5	5	5	3	5	5	3	5	5	4	3	4	3
47	4	4	4	5	5	4	5	4	5	5	5	3	5	3	4
48	4	5	5	5	5	5	5	3	4	4	5	5	4	5	4
49	4	4	3	4	5	5	5	4	4	4	5	5	4	5	4
50	4	3	5	5	5	4	4	5	3	4	4	4	4	5	4
51	4	4	5	4	5	4	5	4	5	4	5	4	4	4	5
52	3	5	4	5	5	3	5	5	4	4	5	3	3	4	4
53	4	4	3	4	5	4	5	3	4	4	5	4	5	4	4
54	4	4	4	5	5	4	5	4	3	4	5	4	4	4	4
55	4	4	4	3	5	3	5	4	5	4	5	3	3	4	4
56	4	4	3	4	5	5	4	5	4	5	5	4	4	4	4
57	4	4	5	5	5	5	5	3	4	5	5	4	4	3	4
58	4	3	4	4	5	4	5	4	5	5	5	4	4	5	3
59	3	4	5	5	5	4	5	5	4	4	5	4	3	5	4
60	4	4	3	5	5	3	5	4	4	4	5	4	4	5	4
61	4	4	4	3	5	5	5	3	4	4	5	4	4	5	4
62	4	4	5	4	5	5	5	5	3	4	5	4	4	5	4
63	4	3	5	4	5	5	4	4	4	4	5	3	3	3	4
64	4	4	4	5	5	4	5	5	5	4	5	4	4	5	4
65	4	4	3	4	5	3	5	4	3	4	5	4	4	4	4
66	4	4	4	5	5	4	5	4	4	5	5	4	4	4	4
67	4	4	4	5	5	4	5	4	4	4	5	4	3	4	4
68	4	4	5	3	5	4	4	5	4	4	5	3	4	4	4
69	4	4	5	4	5	4	5	4	4	4	5	4	4	4	4
70	4	4	5	4	5	4	5	3	3	4	5	4	4	4	3
71	4	4	3	4	5	4	5	5	4	4	5	4	4	4	4
72	4	3	5	5	5	4	5	4	4	4	5	4	3	3	4
73	4	4	5	3	5	3	5	4	4	4	5	4	4	4	4
74	4	4	5	4	5	4	5	4	3	4	5	4	4	4	4
75	5	4	4	4	5	4	4	5	4	4	5	4	4	4	4
76	5	4	5	5	5	4	5	5	4	4	5	3	4	4	4
77	4	4	4	4	5	4	5	4	4	4	5	4	3	4	4
78	4	4	5	5	5	3	5	5	3	4	5	4	4	3	4
