# Supplementary material for: Innovative practice of sustainable digital signal processing education
Source: PLoS One. 2026 Jan 16;21(1):e0340806. doi: 10.1371/journal.pone.0340806 (PMC12810817; doi:10.1371/journal.pone.0340806)
Supplement: S2 File — (XLSX) [file pone.0340806.s002.xlsx]

## Sheet: information
List of Award-Winning Students in the National Undergraduate Electronic Design Contest in Past Three Years
	Year	Level	Award	Work Title	Time
1	2022	provincial	Third Prize	Signal Modulation Index Measurement Device	2022.8
2	2022	provincial	Third Prize	Signal Modulation Index Measurement Device	2022.8
3	2022	provincial	Third Prize	Single-Phase AC Electronic Load	2022.8
4	2022	provincial	Third Prize	Single-Phase AC Electronic Load	2022.8
5	2023	provincial	Second Prize	Signal Modulation Scheme Identification and Parameter Estimation Device	2023.8
6	2023	provincial	Third Prize	Signal Modulation Scheme Identification and Parameter Estimation Device	2023.8
7	2023	provincial	Second Prize	Signal Modulation Scheme Identification and Parameter Estimation Device	2023.8
8	2023	provincial	Third Prize	Signal Modulation Scheme Identification and Parameter Estimation Device	2023.8
9	2023	national	Second Prize	Signal Modulation Scheme Identification and Parameter Estimation Device	2023.8
10	2023	provincial	Third Prize	Signal Modulation Scheme Identification and Parameter Estimation Device	2023.8
11	2024	provincial	Second Prize	Tic-Tac-Toe Game Device	2024.08
12	2024	provincial	Third Prize	Single-Phase Power Analyzer	2024.08
13	2024	provincial	Third Prize	Wireless Transmission Signal Simulation System	2024.08
14	2024	provincial	Third Prize	Wireless Transmission Signal Simulation System	2024.08
15	2024	provincial	Third Prize	3D Shelf Inventory Drone System	2024.08
16	2024	provincial	Third Prize	3D Shelf Inventory Drone System	2024.08
17	2024	provincial	Third Prize	3D Shelf Inventory Drone System	2024.08
18	2024	provincial	Third Prize	Tic-Tac-Toe Game Device	2024.08
19	2024	provincial	Third Prize	Automated Guided Vehicle	2024.08
20	2024	provincial	Third Prize	Automated Guided Vehicle	2024.08
