# Supplementary material for: Innovative practice of sustainable digital signal processing education
Source: PLoS One. 2026 Jan 16;21(1):e0340806. doi: 10.1371/journal.pone.0340806 (PMC12810817; doi:10.1371/journal.pone.0340806)
Supplement: S3 File — (XLSX) [file pone.0340806.s003.xlsx]

## Sheet: Sheet1
	Unit 1	unit 1	Unit 2	unit 2	Unit 3	unit 3	Unit 4	unit 4
No.	pre-test	post-test	pre-test	post-test	pre-test	post-test	pre-test	post-test
1	43	82	48	85	45	89	42	91
2	52	79	45	83	47	87	44	89
3	38	85	50	87	43	91	40	93
4	47	80	43	82	49	85	46	87
5	33	83	47	86	41	93	38	95
6	55	78	52	84	51	83	48	85
7	29	86	41	88	39	95	36	97
8	41	81	49	81	53	81	50	83
9	36	84	46	89	37	97	35	99
10	50	77	51	80	55	79	52	81
11	31	87	44	90	35	98	37	100
12	48	80	53	79	57	77	54	79
13	27	82	42	91	33	96	39	98
14	44	79	50	78	59	75	56	77
15	39	85	47	92	31	94	41	96
16	57	81	45	77	61	73	58	75
17	30	83	49	93	29	92	43	94
18	46	78	51	76	63	71	60	88
19	42	86	43	94	27	90	45	92
20	53	81	48	55	65	69	62	90
21	28	84	46	95	46	88	47	86
22	45	77	52	84	48	67	64	84
23	40	87	44	86	44	86	49	82
24	51	80	50	83	50	65	65	80
25	32	82	47	85	42	84	51	78
26	49	79	49	82	52	92	59	93
27	37	85	45	87	40	90	53	91
28	56	80	51	81	54	88	57	89
29	26	83	43	88	38	94	55	95
30	54	78	48	80	56	86	53	97
31	35	86	46	89	36	96	51	87
32	60	81	53	79	58	84	49	99
33	34	84	42	90	34	98	47	85
34	58	77	50	78	60	82	45	100
35	41	87	47	91	32	97	43	83
36	62	80	45	77	62	80	41	98
37	33	82	49	92	30	95	39	81
38	59	79	51	76	64	78	37	96
39	40	85	43	93	28	93	35	79
40	65	81	48	56	66	76	52	94
41	31	83	46	94	45	91	50	77
42	61	78	52	84	47	74	48	92
43	38	86	44	86	43	89	46	86
44	70	80	50	83	49	72	44	90
45	29	84	47	85	41	87	42	88
46	63	77	49	82	51	70	40	84
47	36	87	45	87	39	85	38	82
48	72	81	51	81	53	68	54	80
49	27	82	43	88	37	83	56	78
50	67	79	48	80	55	66	58	95
51	34	85	46	89	35	91	60	93
52	75	80	53	79	57	89	62	91
53	25	83	42	90	33	87	64	97
54	69	78	50	78	59	93	57	99
55	32	86	47	91	31	95	55	89
56	73	81	45	77	61	85	53	100
57	30	84	49	92	29	97	51	87
58	71	77	51	76	63	83	49	96
59	39	87	43	93	46	99	47	85
60	44	80	48	57	48	81	45	94
61	42	82	46	94	44	98	43	83
62	48	79	52	84	50	79	41	92
63	46	85	44	86	42	96	39	81
64	50	81	50	83	52	77	50	90
65	45	83	47	85	40	94	52	79
66	47	78	49	82	54	75	54	88
67	43	86	45	87	38	92	56	86
68	49	80	51	81	56	73	58	84
69	41	84	43	88	36	90	60	82
70	52	77	48	80	58	71	62	80
71	38	87	46	89	34	88	64	78
72	54	81	53	79	60	69	65	97
73	36	82	42	90	32	86	59	95
74	56	79	50	78	62	82	57	93
75	34	85	47	58	30	80	55	99
76	58	80	45	95	64	78	53	91
77	37	81	49	75	28	76	51	89
78	60	83	38	59	67	74	49	87
